# Supplementary material for: Transcriptional Dynamics and Key Regulators of Adipogenesis in Mouse Embryonic Stem Cells: Insights from Robust Rank Aggregation Analysis
Source: Int J Mol Sci. 2024 Aug 23;25(17):9154. doi: 10.3390/ijms25179154 (PMC11395306; doi:10.3390/ijms25179154)
Supplement: Supplementary file 1 [file ijms-25-09154-s001.zip]

Archive with 1 entries (1 files):
- ijms-3103840-supplementary.pdf
